# Supplementary material for: The Impact of High-Temperature Stress on Gut Microbiota and Reproduction in Siberian Hamsters (Phodopus sungorus)
Source: Microorganisms. 2024 Jul 13;12(7):1426. doi: 10.3390/microorganisms12071426 (PMC11278997; doi:10.3390/microorganisms12071426)
Supplement: Supplementary file 1 [file microorganisms-12-01426-s001.zip]

Archive with 1 entries (1 files):
- microorganisms-3084230-supplementary.pdf
